# Supplementary material for: Spatial Distribution and Ecological Risks of the Potentially-Toxic Elements in the Surface Sediments of Lake Bosten, China
Source: Toxics. 2020 Sep 22;8(3):77. doi: 10.3390/toxics8030077 (PMC7560408; doi:10.3390/toxics8030077)
Supplement: Supplementary file 2 [file toxics-08-00077-s002.zip]

Archive with 1 entries (1 files):
- toxics-920226-supplementary.pdf
